# Supplementary material for: Predator traits influence uptake and trophic transfer of nanoplastics in aquatic systems–a mechanistic study
Source: Microplast nanoplast. 2024 Oct 9;4(1):20. doi: 10.1186/s43591-024-00096-4 (PMC11481666; doi:10.1186/s43591-024-00096-4)
Supplement: Supplementary file 2 — Supplementary Material 2 [file 43591_2024_96_MOESM2_ESM.xlsx]

## Sheet: Information sheet
Predator traits influence NP transfer

## Sheet: Uptake of NP from water
Time	Organism	Pd_ug_g	Pd_ug_mg	NP	Dry weight of sample (mg)
0	Daphnia	0.0781738	7.81738e-05	0.0279192	2.1
0	Daphnia	4.48357	0.00448357	1.60128	2
0	Daphnia	0.0704459	7.04459e-05	0.0251593	2.3
1	Daphnia	227.811	0.227811	81.361	1.8
1	Daphnia	165.82	0.16582	59.2213	1.9
1	Daphnia	139.661	0.139661	49.8789	1.9
6	Daphnia	395.807	0.395807	141.36	1.7
6	Daphnia	503.851	0.503851	179.947	2
6	Daphnia	417.995	0.417995	149.284	2.2
12	Daphnia	330.232	0.330232	117.94	1.8
12	Daphnia	336.522	0.336522	120.186	1.9
12	Daphnia	264.582	0.264582	94.4934	2.4
24	Daphnia	479.418	0.479418	171.221	2
24	Daphnia	412.757	0.412757	147.413	2.2
24	Daphnia	239.987	0.239987	85.7095	2
0	Backswimmer	0.0065978	6.5978e-06	0.00235636	5.5
0	Backswimmer	<0.000000	<0.000000	<0.000000	4.7
0	Backswimmer	<0.000000	<0.000000	<0.000000	4.2
1	Backswimmer	0.490279	0.000490279	0.1751	4.7
1	Backswimmer	0.495438	0.000495438	0.176942	4
1	Backswimmer	0.651828	0.000651828	0.232796	5.3
6	Backswimmer	0.36618	0.00036618	0.130779	6.1
6	Backswimmer	0.812483	0.000812483	0.290173	5.6
6	Backswimmer	0.186544	0.000186544	0.0666227	6.3
12	Backswimmer	0.524971	0.000524971	0.18749	6.8
12	Backswimmer	0.439594	0.000439594	0.156998	5.6
12	Backswimmer	0.726404	0.000726404	0.25943	5.3
24	Backswimmer	0.332662	0.000332662	0.118808	6.3
24	Backswimmer	0.222784	0.000222784	0.0795659	5.7
24	Backswimmer	0.272405	0.000272405	0.0972876	6.9
0	Damselfly	0.00546267	5.46267e-06	0.00195095	3
0	Damselfly	0.0058309	5.8309e-06	0.00208246	2.9
0	Damselfly	0.0705562	7.05562e-05	0.0251987	3
1	Damselfly	0.940444	0.000940444	0.335873	3.3
1	Damselfly	0.276587	0.000276587	0.098781	3.1
1	Damselfly	0.699332	0.000699332	0.249761	3.2
6	Damselfly	2.51052	0.00251052	0.896613	1.5
6	Damselfly	4.75945	0.00475945	1.6998	1.4
6	Damselfly	1.7098	0.0017098	0.610644	3.3
12	Damselfly	7.06792	0.00706792	2.52426	1.2
12	Damselfly	4.32067	0.00432067	1.5431	1.2
12	Damselfly	8.07501	0.00807501	2.88393	1.1
24	Damselfly	6.12148	0.00612148	2.18624	2.2
24	Damselfly	12.2177	0.0122177	4.36345	1.3
24	Damselfly	13.2298	0.0132298	4.72491	1.3

## Sheet: Uptake of NP from water + prey
Time	Organism	Pd_ug_g	Pd_ug_mg	NP	Exposure_phase	Dry weight of sample (mg)
0	Backswimmer	0.154393	0.000154393	0.0551404	Uptake	6.3
0	Backswimmer	0.143035	0.000143035	0.051084	Uptake	6.6
0	Backswimmer	0.141018	0.000141018	0.0503637	Uptake	6.8
0	Damselfly	0.886922	0.000886922	0.316758	Uptake	1.8
0	Damselfly	0.798831	0.000798831	0.285297	Uptake	2.1
0	Damselfly	0.956441	0.000956441	0.341586	Uptake	1.3
1	Backswimmer	0.32915	0.00032915	0.117554	Uptake	5.8
1	Backswimmer	0.212977	0.000212977	0.0760634	Uptake	6.7
1	Backswimmer	0.222381	0.000222381	0.0794218	Uptake	5.8
1	Damselfly	8.57111	0.00857111	3.06111	Uptake	1.4
1	Damselfly	34.1258	0.0341258	12.1878	Uptake	1.6
1	Damselfly	20.721	0.020721	7.40034	Uptake	1.3
2	Backswimmer	0.276901	0.000276901	0.0988932	Uptake	5.8
2	Backswimmer	0.219738	0.000219738	0.0784777	Uptake	5.8
2	Backswimmer	0.23799	0.00023799	0.0849965	Uptake	5.6
2	Damselfly	34.462	0.034462	12.3078	Uptake	1.1
2	Damselfly	22.7385	0.0227385	8.1209	Uptake	1.1
2	Damselfly	17.4791	0.0174791	6.24252	Uptake	1.3
3	Backswimmer	0.344921	0.000344921	0.123186	Uptake	7.6
3	Backswimmer	0.416551	0.000416551	0.148768	Uptake	5.9
3	Backswimmer	0.274509	0.000274509	0.0980391	Uptake	5.8
3	Damselfly	23.201	0.023201	8.28606	Uptake	2.5
3	Damselfly	50.954	0.050954	18.1979	Uptake	1.9
3	Damselfly	30.6255	0.0306255	10.9377	Uptake	1.1
4	Backswimmer	0.285711	0.000285711	0.10204	Uptake	5.2
4	Backswimmer	0.357576	0.000357576	0.127706	Uptake	5.6
4	Backswimmer	0.283546	0.000283546	0.101267	Uptake	5.2
4	Damselfly	15.1963	0.0151963	5.42725	Uptake	2.9
4	Damselfly	59.851	0.059851	21.3754	Uptake	1.3
4	Damselfly	29.7505	0.0297505	10.6252	Uptake	1.5
5	Backswimmer	0.21219	0.00021219	0.075782	Uptake	5.4
5	Backswimmer	0.272967	0.000272967	0.0974882	Uptake	5.6
5	Backswimmer	0.239128	0.000239128	0.085403	Uptake	5.1
5	Damselfly	29.6	0.0296	10.5714	Uptake	1.3
5	Damselfly	67.3793	0.0673793	24.064	Uptake	1.5
5	Damselfly	60.8657	0.0608657	21.7378	Uptake	1.6
6	Backswimmer	0.155313	0.000155313	0.0554689	Depuration	6.6
6	Backswimmer	0.202281	0.000202281	0.0722432	Depuration	5
6	Backswimmer	0.181736	0.000181736	0.0649058	Depuration	5.6
6	Damselfly	7.96618	0.00796618	2.84506	Depuration	1.2
6	Damselfly	33.3206	0.0333206	11.9002	Depuration	1.8
6	Damselfly	37.0727	0.0370727	13.2403	Depuration	2.4
7	Backswimmer	0.181222	0.000181222	0.0647222	Depuration	5.7
7	Backswimmer	0.169888	0.000169888	0.0606742	Depuration	5.6
7	Backswimmer	0.21569	0.00021569	0.0770322	Depuration	5
7	Damselfly	39.4843	0.0394843	14.1015	Depuration	1.1
7	Damselfly	23.5704	0.0235704	8.41798	Depuration	1.3
8	Backswimmer	0.149561	0.000149561	0.0534146	Depuration	6.5
8	Backswimmer	0.173647	0.000173647	0.0620167	Depuration	5.5
8	Backswimmer	0.1512	0.0001512	0.0539998	Depuration	6.3
8	Damselfly	16.6296	0.0166296	5.93914	Depuration	1.2
8	Damselfly	1.04539	0.00104539	0.373354	Depuration	2
8	Damselfly	0.598758	0.000598758	0.213842	Depuration	1.6
9	Backswimmer	0.213451	0.000213451	0.0762326	Depuration	5.3
9	Backswimmer	0.197192	0.000197192	0.0704258	Depuration	4.8
9	Backswimmer	0.150868	0.000150868	0.0538813	Depuration	6.3
9	Damselfly	7.86569	0.00786569	2.80918	Depuration	2
9	Damselfly	13.0722	0.0130722	4.66864	Depuration	1.2
10	Backswimmer	0.158623	0.000158623	0.0566512	Depuration	6
10	Backswimmer	0.162043	0.000162043	0.0578725	Depuration	5.9
10	Backswimmer	0.0833594	8.33594e-05	0.0297712	Depuration	5.8
10	Damselfly	1.23327	0.00123327	0.440453	Depuration	2.5
10	Damselfly	0.450382	0.000450382	0.160851	Depuration	2.3
10	Damselfly	10.6673	0.0106673	3.80975	Depuration	2
